# Supplementary material for: Age- and sex-dependent changes in sympathetic activity of the left ventricular apex assessed by 18F-DOPA PET imaging
Source: PLoS One. 2018 Aug 14;13(8):e0202302. doi: 10.1371/journal.pone.0202302 (PMC6091960; doi:10.1371/journal.pone.0202302)
Supplement: S1 Table — Normalized myocardial 18F DOPA uptake per patient. (XLSX) [file pone.0202302.s001.xlsx]

## Sheet: datatable_18FDOPA
Sex	Age	Total_cardiac_18F_DOPA_uptake	Total_LV_18F_DOPA_uptake	LV_midventricular_18F_DOPA_uptake	LV_apical_18F_DOPA_uptake	Right_ventricular_18F_DOPA_uptake
0	73.08	1.94	2.06	1.04	2.08	1.58
0	74.2	1.61	1.67	1.58	1.84	1.42
0	73.23	1.67	1.81	1.83	1.78	1.22
0	75	1.72	1.83	0.88	1.75	1.38
0	78.13	1.55	1.67	1.68	1.64	1.21
0	47.5	1.63	1.75	1.81	1.63	1.25
0	47.83	1.56	1.64	1.65	1.62	1.31
0	43.55	1.53	1.6	1.6	1.6	1.3
0	83.92	1.5	1.61	1.63	1.58	1.17
0	47.74	1.57	1.62	1.64	1.57	1.43
0	60.91	1.53	1.69	1.75	1.56	1.06
0	22.12	1.6	1.67	1.75	1.5	1.42
0	65.65	1.53	1.63	1.7	1.5	1.2
0	50.73	1.44	1.53	1.54	1.5	1.17
0	55.13	1.5	1.6	1.67	1.47	1.2
0	62.85	1.45	1.55	1.59	1.45	1.18
0	60.94	1.43	1.48	1.5	1.45	1.27
0	34.24	1.5	1.52	1.57	1.43	1.43
0	76.16	1.41	1.45	1.46	1.43	1.29
0	82.95	1.29	1.41	1.41	1.41	0.94
0	51.11	1.49	1.55	1.63	1.4	1.3
0	43.35	1.56	1.58	1.69	1.38	1.5
0	57.12	1.24	1.37	1.37	1.37	0.84
0	60.26	1.46	1.62	1.75	1.36	1
0	70.36	1.34	1.39	1.41	1.35	1.18
0	75.73	1.38	1.41	1.44	1.33	1.28
0	21.97	1.33	1.37	1.39	1.33	1.22
0	33.2	1.31	1.37	1.39	1.33	1.11
0	47.13	1.33	1.33	1.33	1.33	1.33
0	72.26	1.33	1.38	1.41	1.31	1.19
0	25.29	1.19	1.28	1.27	1.31	0.92
0	70.98	1.33	1.4	1.45	1.3	1.1
0	48.06	1.25	1.33	1.35	1.3	1
0	54.69	1.4	1.45	1.53	1.29	1.24
0	48.73	1.25	1.36	1.39	1.29	0.93
0	39.9	1.25	1.29	1.29	1.29	1.14
0	15.98	1.39	1.39	1.45	1.27	1.36
0	65.52	1.32	1.38	1.43	1.27	1.13
0	63.45	1.35	1.47	1.58	1.25	1
0	69.41	1.34	1.42	1.5	1.25	1.13
0	38.72	1.25	1.31	1.33	1.25	1.08
0	74.95	1.43	1.41	1.5	1.24	1.48
0	79.53	1.07	1.1	1.02	1.24	1
0	39.34	1.19	1.26	1.27	1.23	1
0	72.76	1.39	1.44	1.56	1.22	1.22
0	52.49	1.04	1.07	1	1.21	0.93
0	76.65	1.25	1.22	1.25	1.17	1.33
0	33.78	1.13	1.17	1.17	1.17	1
0	50.8	1.27	1.29	1.37	1.13	1.2
0	59.23	1.15	1.23	1.3	1.1	0.9
0	30.49	1.2	1.2	1.25	1.1	1.2
0	58.8	1.18	1.17	1.2	1.1	1.2
0	0.65	1.03	1.07	1.05	1.1	0.9
0	61.43	1.2	1.24	1.32	1.09	1.09
0	51.73	1.14	1.09	1.09	1.09	1.27
0	52.93	1.13	1.17	1.21	1.08	1
0	63.36	1.1	1.18	1.23	1.08	0.85
0	52.09	1.02	1.03	1.02	1.05	1
0	45.32	1.13	1.17	1.25	1	1
0	77.62	1.08	1.11	1.17	1	1
0	0.29	1.05	1.03	1.05	1	1.09
0	9.18	1.02	1.02	1.03	1	1
0	52.96	1.04	1.12	1.21	0.94	0.82
0	39.4	1.03	1.06	1.12	0.94	0.94
0	32.56	0.94	0.98	1	0.94	0.81
0	44.02	1	1.07	1.14	0.93	0.79
0	53.61	0.98	1.07	1.14	0.93	0.71
0	40.95	1.59	1.75	1.81	0.92	1.13
0	53.38	1.63	1.63	1.59	0.92	1.63
1	59.01	1.8	1.98	1.93	1.07	1.29
1	48.85	1.42	1.5	1.38	1.75	1.17
1	33.17	1.63	1.58	1.56	1.63	1.45
1	51.91	1.38	1.42	1.33	1.58	1.25
1	21.16	1.93	2.12	1.41	1.55	1.36
1	75.39	1.57	1.61	1.64	1.55	1.45
1	61.01	1.56	1.7	1.8	1.5	1.15
1	60.27	1.46	1.53	1.54	1.5	1.25
1	53.39	1.33	1.24	1.13	1.47	1.2
1	40.08	1.46	1.54	1.58	1.46	1.23
1	54.98	1.25	1.36	1.32	1.45	0.91
1	53.94	1.08	1.12	1.18	1.4	0.95
1	61.98	1.22	1.27	1.24	1.35	1.06
1	50.81	1.33	1.39	1.42	1.33	1.17
1	28.62	1.22	1.3	1.28	1.33	1
1	50.32	1.27	1.26	1.23	1.31	1.31
1	45.57	1.35	1.43	1.5	1.3	1.1
1	57.2	1.25	1.33	1.36	1.27	1
1	50.73	1.29	1.33	1.37	1.26	1.16
1	44.05	1.1	1.14	1.21	1.26	1
1	79.77	1.4	1.42	1.5	1.25	1.33
1	56.46	1.25	1.39	1.46	1.25	0.83
1	65.64	1.29	1.33	1.38	1.23	1.15
1	56.92	1.1	1.13	1.1	1.2	1
1	79.93	1.25	1.27	1.31	1.19	1.19
1	58.95	1.08	1.11	1.08	1.17	1
1	69.19	1.58	1.61	1.84	1.16	1.47
1	44.26	1.17	1.26	1.31	1.15	0.92
1	13.33	1.25	1.26	1.32	1.14	1.21
1	62.24	1.06	1.08	1.06	1.13	1
1	61.82	1.16	1.2	1.24	1.12	1.06
1	46.31	1.06	1.08	1.12	1.1	1
1	0.33	1.02	1.02	1.04	1.1	1
1	50.98	1.19	1.22	1.29	1.08	1.08
1	46.5	1.06	1.06	1.04	1.08	1.08
1	58.47	1.1	1.14	1.21	1.08	0.95
1	37.33	1.19	1.26	1.35	1.08	1
1	62.4	1.08	1.1	1.12	1.08	1
1	34.34	0.91	0.98	0.93	1.07	0.71
1	41.83	1.03	1.11	1.13	1.07	0.8
1	11.31	1.13	1.17	1.23	1.05	1
1	68.56	0.98	1.03	1.05	1	0.8
1	76.68	0.95	0.96	0.94	1	0.92
1	48.82	1.15	1.31	1.47	0.96	0.67
1	71.81	1.1	1.17	1.25	0.95	0.92
1	64.36	1.62	1.55	1.35	0.94	0.82
1	41.46	0.94	1.02	1.06	0.94	0.71
1	52.24	1.08	1.17	1.28	0.94	0.81
1	45.76	1.09	1.07	1.11	0.93	1.14
1	51.19	1.02	1.03	1.08	0.92	1
1	50.85	1	1.03	1.1	0.9	0.9
1	53.22	1.04	1	1.05	0.89	1.16
1	54.04	1.38	1.59	1.94	0.88	0.76
1	58.28	0.86	0.86	0.86	0.86	0.86
1	40.34	1.03	1.08	1.12	0.85	0.88
1	55.06	0.95	0.94	1	0.83	0.96
1	23.99	0.91	0.9	0.94	0.81	0.94
1	36.92	0.87	0.89	0.95	0.79	0.79
1	49.81	0.84	0.86	0.89	0.79	0.79
1	65.41	1	1.07	1.21	0.79	0.79
1	67.44	0.81	0.86	0.91	0.77	0.64
1	65.12	1.18	1.11	1.17	0.75	1.4
1	78.98	0.81	0.8	0.84	0.73	0.82
1	64.2	0.87	0.9	1	0.71	0.76
